# Supplementary material for: Quantifying non-communicable diseases’ burden in Egypt using State-Space model
Source: PLoS One. 2021 Aug 10;16(8):e0245642. doi: 10.1371/journal.pone.0245642 (PMC8354445; doi:10.1371/journal.pone.0245642)
Supplement: S1 File — (ZIP) [file pone.0245642.s014.zip]

Archive with 379 entries (364 files):
- Plos_one_codes/Matlab_codes/
- Plos_one_codes/Matlab_codes/Figures_diagnostics_plos.m
- Plos_one_codes/Matlab_codes/Functions/
- Plos_one_codes/Matlab_codes/Functions/computenextstate_mytrial3.m
- Plos_one_codes/Matlab_codes/Functions/computenextstate_mytrial4.m
- Plos_one_codes/Matlab_codes/Functions/My_trial_computey3.m
- Plos_one_codes/Matlab_codes/Functions/my_trial_computey4.m
- Plos_one_codes/Matlab_codes/Functions/resampling.m
- Plos_one_codes/Matlab_codes/Particle_filter.m
- Plos_one_codes/Matlab_codes/PIMH.m
- Plos_one_codes/mcmcdiag/
- Plos_one_codes/mcmcdiag/acorr.m
- Plos_one_codes/mcmcdiag/acorrtime.m
- Plos_one_codes/mcmcdiag/ChangeLog
- Plos_one_codes/mcmcdiag/cipsrf.m
- Plos_one_codes/mcmcdiag/cmpsrf.m
- Plos_one_codes/mcmcdiag/Contents.m
- Plos_one_codes/mcmcdiag/cpsrf.m
- Plos_one_codes/mcmcdiag/custats.m
- Plos_one_codes/mcmcdiag/cusum.m
- Plos_one_codes/mcmcdiag/gbinit.m
- Plos_one_codes/mcmcdiag/gbiter.m
- Plos_one_codes/mcmcdiag/geyer_icse.m
- Plos_one_codes/mcmcdiag/geyer_imse.m
- Plos_one_codes/mcmcdiag/hair.m
- Plos_one_codes/mcmcdiag/hpdi.m
- Plos_one_codes/mcmcdiag/ipsrf.m
- Plos_one_codes/mcmcdiag/join.m
- Plos_one_codes/mcmcdiag/kernel1.m
- Plos_one_codes/mcmcdiag/kernelp.m
- Plos_one_codes/mcmcdiag/kernels.m
- Plos_one_codes/mcmcdiag/ks.m
- Plos_one_codes/mcmcdiag/License.txt
- Plos_one_codes/mcmcdiag/mpsrf.m
- Plos_one_codes/mcmcdiag/ndhist.m
- Plos_one_codes/mcmcdiag/psrf.m
- Plos_one_codes/mcmcdiag/Readme.txt
- Plos_one_codes/mcmcdiag/score.m
- Plos_one_codes/mcmcdiag/thin.m
- Plos_one_codes/mcmcstat-master/
- Plos_one_codes/mcmcstat-master/.gitattributes
- Plos_one_codes/mcmcstat-master/.gitignore
- Plos_one_codes/mcmcstat-master/acf.m
- Plos_one_codes/mcmcstat-master/addbin.m
- Plos_one_codes/mcmcstat-master/arimagen.m
- Plos_one_codes/mcmcstat-master/assifun.m
- Plos_one_codes/mcmcstat-master/betabinpf.m
- Plos_one_codes/mcmcstat-master/betabinr.m
- Plos_one_codes/mcmcstat-master/betadf.m
- Plos_one_codes/mcmcstat-master/betapf.m
- Plos_one_codes/mcmcstat-master/betaqf.m
- Plos_one_codes/mcmcstat-master/betar.m
- Plos_one_codes/mcmcstat-master/bindf.m
- Plos_one_codes/mcmcstat-master/binom.m
- Plos_one_codes/mcmcstat-master/binpf.m
- Plos_one_codes/mcmcstat-master/binr.m
- Plos_one_codes/mcmcstat-master/bisect.m
- Plos_one_codes/mcmcstat-master/bmstd.m
- Plos_one_codes/mcmcstat-master/bootstrap.m
- Plos_one_codes/mcmcstat-master/boxplot.m
- Plos_one_codes/mcmcstat-master/cauchydf.m
- Plos_one_codes/mcmcstat-master/cauchypf.m
- Plos_one_codes/mcmcstat-master/cauchyqf.m
- Plos_one_codes/mcmcstat-master/cauchyr.m
- Plos_one_codes/mcmcstat-master/chainstats.m
- Plos_one_codes/mcmcstat-master/chi1pf.m
- Plos_one_codes/mcmcstat-master/chi1r.m
- Plos_one_codes/mcmcstat-master/chidf.m
- Plos_one_codes/mcmcstat-master/chipf.m
- Plos_one_codes/mcmcstat-master/chiqf.m
- Plos_one_codes/mcmcstat-master/chir.m
- Plos_one_codes/mcmcstat-master/confband.m
- Plos_one_codes/mcmcstat-master/Contents.m
- Plos_one_codes/mcmcstat-master/cov2cor.m
- Plos_one_codes/mcmcstat-master/covcond.m
- Plos_one_codes/mcmcstat-master/covupd.m
- Plos_one_codes/mcmcstat-master/cramerdf.m
- Plos_one_codes/mcmcstat-master/cusum.m
- Plos_one_codes/mcmcstat-master/datamerge.m
- Plos_one_codes/mcmcstat-master/demean.m
- Plos_one_codes/mcmcstat-master/density.m
- Plos_one_codes/mcmcstat-master/density2d.m
- Plos_one_codes/mcmcstat-master/dexpdf.m
- Plos_one_codes/mcmcstat-master/dexppf.m
- Plos_one_codes/mcmcstat-master/dexpr.m
- Plos_one_codes/mcmcstat-master/docs/
- Plos_one_codes/mcmcstat-master/docs/_config.yml
- Plos_one_codes/mcmcstat-master/docs/ex/
- Plos_one_codes/mcmcstat-master/docs/ex/algaeex.html
- Plos_one_codes/mcmcstat-master/docs/ex/algaeex.png
- Plos_one_codes/mcmcstat-master/docs/ex/algaeex_01.png
- Plos_one_codes/mcmcstat-master/docs/ex/algaeex_02.png
- Plos_one_codes/mcmcstat-master/docs/ex/algaeex_03.png
- Plos_one_codes/mcmcstat-master/docs/ex/algaeex_04.png
- Plos_one_codes/mcmcstat-master/docs/ex/algaefun.html
- Plos_one_codes/mcmcstat-master/docs/ex/algaess.html
- Plos_one_codes/mcmcstat-master/docs/ex/algaesys.html
- Plos_one_codes/mcmcstat-master/docs/ex/algaeweb.png
- Plos_one_codes/mcmcstat-master/docs/ex/bananaex.html
- Plos_one_codes/mcmcstat-master/docs/ex/bananaex.png
- Plos_one_codes/mcmcstat-master/docs/ex/bananaex_01.png
- Plos_one_codes/mcmcstat-master/docs/ex/bananaex_02.png
- Plos_one_codes/mcmcstat-master/docs/ex/beetleex.html
- Plos_one_codes/mcmcstat-master/docs/ex/beetleex.png
- Plos_one_codes/mcmcstat-master/docs/ex/beetleex_01.png
- Plos_one_codes/mcmcstat-master/docs/ex/beetleex_02.png
- Plos_one_codes/mcmcstat-master/docs/ex/beetleex_03.png
- Plos_one_codes/mcmcstat-master/docs/ex/beetless.html
- Plos_one_codes/mcmcstat-master/docs/ex/boxoex.html
- Plos_one_codes/mcmcstat-master/docs/ex/boxoex.png
- Plos_one_codes/mcmcstat-master/docs/ex/boxoex_01.png
- Plos_one_codes/mcmcstat-master/docs/ex/boxoex_02.png
- Plos_one_codes/mcmcstat-master/docs/ex/boxoex_03.png
- Plos_one_codes/mcmcstat-master/docs/ex/boxoex_04.png
- Plos_one_codes/mcmcstat-master/docs/ex/boxoex_05.png
- Plos_one_codes/mcmcstat-master/docs/ex/boxoM.html
- Plos_one_codes/mcmcstat-master/docs/ex/boxoODE.html
- Plos_one_codes/mcmcstat-master/docs/ex/cauchyex.html
- Plos_one_codes/mcmcstat-master/docs/ex/cauchyex.png
- Plos_one_codes/mcmcstat-master/docs/ex/cauchyex_01.png
- Plos_one_codes/mcmcstat-master/docs/ex/cauchyex_02.png
- Plos_one_codes/mcmcstat-master/docs/ex/himmelex.html
- Plos_one_codes/mcmcstat-master/docs/ex/himmelex.png
- Plos_one_codes/mcmcstat-master/docs/ex/himmelex_01.png
- Plos_one_codes/mcmcstat-master/docs/ex/himmelex_02.png
- Plos_one_codes/mcmcstat-master/docs/ex/himmelode.html
- Plos_one_codes/mcmcstat-master/docs/ex/himmelss.html
- Plos_one_codes/mcmcstat-master/docs/ex/monodex.html
- Plos_one_codes/mcmcstat-master/docs/ex/monodex.png
- Plos_one_codes/mcmcstat-master/docs/ex/monodex_01.png
- Plos_one_codes/mcmcstat-master/docs/ex/monodex_02.png
- Plos_one_codes/mcmcstat-master/docs/ex/monodex_03.png
- Plos_one_codes/mcmcstat-master/docs/ex/monodex_04.png
- Plos_one_codes/mcmcstat-master/docs/ex/monodex_05.png
- Plos_one_codes/mcmcstat-master/docs/ex/monodex_06.png
- Plos_one_codes/mcmcstat-master/docs/ex/monodex_eq04958806355743788402.png
- Plos_one_codes/mcmcstat-master/docs/ex/normalex.html
- Plos_one_codes/mcmcstat-master/docs/ex/normalex.png
- Plos_one_codes/mcmcstat-master/docs/ex/normalex_01.png
- Plos_one_codes/mcmcstat-master/docs/ex/normalex_02.png
- Plos_one_codes/mcmcstat-master/docs/ex/normalex50.html
- Plos_one_codes/mcmcstat-master/docs/ex/normalex50.png
- Plos_one_codes/mcmcstat-master/docs/ex/normalex50_01.png
- Plos_one_codes/mcmcstat-master/docs/ex/normalex50_02.png
- Plos_one_codes/mcmcstat-master/docs/ex/normalex50_03.png
- Plos_one_codes/mcmcstat-master/docs/ex/threemodesex.html
- Plos_one_codes/mcmcstat-master/docs/ex/threemodesex.png
- Plos_one_codes/mcmcstat-master/docs/ex/threemodesex_01.png
- Plos_one_codes/mcmcstat-master/docs/ex/threemodesex_02.png
- Plos_one_codes/mcmcstat-master/docs/ex/threemodesex_03.png
- Plos_one_codes/mcmcstat-master/docs/examples.html
- Plos_one_codes/mcmcstat-master/docs/examples.org
- Plos_one_codes/mcmcstat-master/docs/index.html
- Plos_one_codes/mcmcstat-master/docs/index.org
- Plos_one_codes/mcmcstat-master/docs/mcmcplot.html
- Plos_one_codes/mcmcstat-master/docs/mcmcplot.org
- Plos_one_codes/mcmcstat-master/docs/mcmcrun.html
- Plos_one_codes/mcmcstat-master/docs/mcmcrun.org
- Plos_one_codes/mcmcstat-master/docs/mxdom2simplehtml.xsl
- Plos_one_codes/mcmcstat-master/docs/style.css
- Plos_one_codes/mcmcstat-master/elapsed.m
- Plos_one_codes/mcmcstat-master/ellipse.m
- Plos_one_codes/mcmcstat-master/epsfile.m
- Plos_one_codes/mcmcstat-master/examples/
- Plos_one_codes/mcmcstat-master/examples/algaedata.mat
- Plos_one_codes/mcmcstat-master/examples/algaeex.m
- Plos_one_codes/mcmcstat-master/examples/algaefun.m
- Plos_one_codes/mcmcstat-master/examples/algaess.m
- Plos_one_codes/mcmcstat-master/examples/algaesys.m
- Plos_one_codes/mcmcstat-master/examples/algaeweb.png
- Plos_one_codes/mcmcstat-master/examples/bananaex.m
- Plos_one_codes/mcmcstat-master/examples/beetleex.m
- Plos_one_codes/mcmcstat-master/examples/beetless.m
- Plos_one_codes/mcmcstat-master/examples/boxoex.m
- Plos_one_codes/mcmcstat-master/examples/boxoM.m
- Plos_one_codes/mcmcstat-master/examples/boxoODE.m
- Plos_one_codes/mcmcstat-master/examples/boxoSS.m
- Plos_one_codes/mcmcstat-master/examples/cauchyex.m
- Plos_one_codes/mcmcstat-master/examples/himmelex.m
- Plos_one_codes/mcmcstat-master/examples/himmelode.m
- Plos_one_codes/mcmcstat-master/examples/himmelss.m
- Plos_one_codes/mcmcstat-master/examples/monodex.m
- Plos_one_codes/mcmcstat-master/examples/normalex.m
- Plos_one_codes/mcmcstat-master/examples/normalex50.m
- Plos_one_codes/mcmcstat-master/examples/puboptions.m
- Plos_one_codes/mcmcstat-master/examples/threemodesex.m
- Plos_one_codes/mcmcstat-master/expdf.m
- Plos_one_codes/mcmcstat-master/exppf.m
- Plos_one_codes/mcmcstat-master/expqf.m
- Plos_one_codes/mcmcstat-master/expr.m
- Plos_one_codes/mcmcstat-master/extdf.m
- Plos_one_codes/mcmcstat-master/extpf.m
- Plos_one_codes/mcmcstat-master/extr.m
- Plos_one_codes/mcmcstat-master/fdf.m
- Plos_one_codes/mcmcstat-master/fillxx.m
- Plos_one_codes/mcmcstat-master/fillyy.m
- Plos_one_codes/mcmcstat-master/fpf.m
- Plos_one_codes/mcmcstat-master/fqf.m
- Plos_one_codes/mcmcstat-master/fr.m
- Plos_one_codes/mcmcstat-master/gammadf.m
- Plos_one_codes/mcmcstat-master/gammapf.m
- Plos_one_codes/mcmcstat-master/gammaqf.m
- Plos_one_codes/mcmcstat-master/gammar.m
- Plos_one_codes/mcmcstat-master/genperms.m
- Plos_one_codes/mcmcstat-master/geweke.m
- Plos_one_codes/mcmcstat-master/gewekeplot.m
- Plos_one_codes/mcmcstat-master/hist2d.m
- Plos_one_codes/mcmcstat-master/histp.m
- Plos_one_codes/mcmcstat-master/hline.m
- Plos_one_codes/mcmcstat-master/hwdiag.m
- Plos_one_codes/mcmcstat-master/hyperpriorupdate.m
- Plos_one_codes/mcmcstat-master/iact.m
- Plos_one_codes/mcmcstat-master/invbetainc.m
- Plos_one_codes/mcmcstat-master/invchi1pf.m
- Plos_one_codes/mcmcstat-master/invchi1r.m
- Plos_one_codes/mcmcstat-master/invchipf.m
- Plos_one_codes/mcmcstat-master/invchir.m
- Plos_one_codes/mcmcstat-master/invwishr.m
- Plos_one_codes/mcmcstat-master/iqrange.m
- Plos_one_codes/mcmcstat-master/jacob.m
- Plos_one_codes/mcmcstat-master/LICENSE.txt
- Plos_one_codes/mcmcstat-master/loadchain.m
- Plos_one_codes/mcmcstat-master/logidf.m
- Plos_one_codes/mcmcstat-master/logipf.m
- Plos_one_codes/mcmcstat-master/logir.m
- Plos_one_codes/mcmcstat-master/logit.m
- Plos_one_codes/mcmcstat-master/lognordf.m
- Plos_one_codes/mcmcstat-master/lognorpf.m
- Plos_one_codes/mcmcstat-master/lognorqf.m
- Plos_one_codes/mcmcstat-master/lognorr.m
- Plos_one_codes/mcmcstat-master/logresample.m
- Plos_one_codes/mcmcstat-master/lowess.m
- Plos_one_codes/mcmcstat-master/lsqlevmar.m
- Plos_one_codes/mcmcstat-master/mad.m
- Plos_one_codes/mcmcstat-master/mahalanobis.m
- Plos_one_codes/mcmcstat-master/Makefile
- Plos_one_codes/mcmcstat-master/mcmcplot.m
- Plos_one_codes/mcmcstat-master/mcmcpred.m
- Plos_one_codes/mcmcstat-master/mcmcpredplot.m
- Plos_one_codes/mcmcstat-master/mcmcrun.m
- Plos_one_codes/mcmcstat-master/mcmcssfun.m
- Plos_one_codes/mcmcstat-master/meannan.m
- Plos_one_codes/mcmcstat-master/means.m
- Plos_one_codes/mcmcstat-master/mpsrf.m
- Plos_one_codes/mcmcstat-master/mvnorpf.m
- Plos_one_codes/mcmcstat-master/mvnorr.m
- Plos_one_codes/mcmcstat-master/mvtr.m
- Plos_one_codes/mcmcstat-master/negbindf.m
- Plos_one_codes/mcmcstat-master/negbinpf.m
- Plos_one_codes/mcmcstat-master/negbinr.m
- Plos_one_codes/mcmcstat-master/nordf.m
- Plos_one_codes/mcmcstat-master/norpf.m
- Plos_one_codes/mcmcstat-master/norqf.m
- Plos_one_codes/mcmcstat-master/norr.m
- Plos_one_codes/mcmcstat-master/openparstruct.m
- Plos_one_codes/mcmcstat-master/pairs.m
- Plos_one_codes/mcmcstat-master/paneldens.m
- Plos_one_codes/mcmcstat-master/panellims.m
- Plos_one_codes/mcmcstat-master/paretodf.m
- Plos_one_codes/mcmcstat-master/paretopf.m
- Plos_one_codes/mcmcstat-master/paretor.m
- Plos_one_codes/mcmcstat-master/plims.m
- Plos_one_codes/mcmcstat-master/plims2d.m
- Plos_one_codes/mcmcstat-master/poidf.m
- Plos_one_codes/mcmcstat-master/poipf.m
- Plos_one_codes/mcmcstat-master/poir.m
- Plos_one_codes/mcmcstat-master/private/
- Plos_one_codes/mcmcstat-master/private/checkoptions.m
- Plos_one_codes/mcmcstat-master/private/getN.m
- Plos_one_codes/mcmcstat-master/private/getnbatch.m
- Plos_one_codes/mcmcstat-master/private/getpar.m
- Plos_one_codes/mcmcstat-master/private/mcmcopttarget.m
- Plos_one_codes/mcmcstat-master/psrf.m
- Plos_one_codes/mcmcstat-master/psrfplot.m
- Plos_one_codes/mcmcstat-master/qqnor.m
- Plos_one_codes/mcmcstat-master/qqplot.m
- Plos_one_codes/mcmcstat-master/range.m
- Plos_one_codes/mcmcstat-master/readbin.m
- Plos_one_codes/mcmcstat-master/README.org
- Plos_one_codes/mcmcstat-master/README.txt
- Plos_one_codes/mcmcstat-master/recipdf.m
- Plos_one_codes/mcmcstat-master/recippf.m
- Plos_one_codes/mcmcstat-master/recpf.m
- Plos_one_codes/mcmcstat-master/removepoints.m
- Plos_one_codes/mcmcstat-master/res2par.m
- Plos_one_codes/mcmcstat-master/resample.m
- Plos_one_codes/mcmcstat-master/rldiag.m
- Plos_one_codes/mcmcstat-master/rootdf.m
- Plos_one_codes/mcmcstat-master/rootpf.m
- Plos_one_codes/mcmcstat-master/rootr.m
- Plos_one_codes/mcmcstat-master/savebin.m
- Plos_one_codes/mcmcstat-master/showparams.m
- Plos_one_codes/mcmcstat-master/smooth2d.m
- Plos_one_codes/mcmcstat-master/spectrum.m
- Plos_one_codes/mcmcstat-master/spectrum0.m
- Plos_one_codes/mcmcstat-master/src/
- Plos_one_codes/mcmcstat-master/src/acf.c
- Plos_one_codes/mcmcstat-master/src/alngam.f
- Plos_one_codes/mcmcstat-master/src/alnorm.f
- Plos_one_codes/mcmcstat-master/src/appstat.F90
[truncated: 79 more entries]
