# Supplementary material for: Quantifying non-communicable diseases’ burden in Egypt using State-Space model
Source: PLoS One. 2021 Aug 10;16(8):e0245642. doi: 10.1371/journal.pone.0245642 (PMC8354445; doi:10.1371/journal.pone.0245642)
Supplement: S1 File — (ZIP) [file pone.0245642.s014.zip › Plos_one_codes/Matlab_codes/Functions/computenextstate_mytrial3.m]

function x = computenextstate_mytrial3(z,u,snoise)
%load ( "variable_imputedwithbounds1","risk1","prevneop","dmneop","dsneop");
% risk1 is combined risk factor, u2 is the prevalence, u3 is the average
% disability weight of mild and moderate cases, u4 is the average
% disability weight of severe cases

x= z(:,9).*z(:,1)+ z(:,10).*u(:,1)+z(:,11).*u(:,2)+z(:,12).*u(:,3)+z(:,13).*u(:,4)+snoise';
end
 
