# Supplementary material for: Quantifying non-communicable diseases’ burden in Egypt using State-Space model
Source: PLoS One. 2021 Aug 10;16(8):e0245642. doi: 10.1371/journal.pone.0245642 (PMC8354445; doi:10.1371/journal.pone.0245642)
Supplement: S1 File — (ZIP) [file pone.0245642.s014.zip › Plos_one_codes/Matlab_codes/Functions/computenextstate_mytrial4.m]

function x = computenextstate_mytrial4(x,u, paradox,snoise)


x=paradox(8)*x+ paradox(9)*u(:,1)+ paradox(10)*u(:,2)+paradox(11)*u(:,3)+paradox(12)*u(:,4)+snoise;
end
 
