# Supplementary material for: Quantifying non-communicable diseases’ burden in Egypt using State-Space model
Source: PLoS One. 2021 Aug 10;16(8):e0245642. doi: 10.1371/journal.pone.0245642 (PMC8354445; doi:10.1371/journal.pone.0245642)
Supplement: S1 File — (ZIP) [file pone.0245642.s014.zip › Plos_one_codes/Matlab_codes/Functions/my_trial_computey4.m]

% State transition equations

function [y] = my_trial_computey4(x,z_data, paradox,mnoise)
%load ( "variable_imputedwithbounds1", "beds1", "specneop1","gdp");
y1=paradox(1).*x+mnoise(1,1);
y2=paradox(2).*x+paradox(3).*z_data(:,2)+paradox(4).*z_data(:,3)+mnoise(1,2);
y3=paradox(5).*x+paradox(6).*z_data(:,1)+paradox(7).*z_data(:,3)+mnoise(1,3);
y(:,1)=y1;
y(:,2)=y2;
y(:,3)=y3;
end
