# Supplementary material for: Quantifying non-communicable diseases’ burden in Egypt using State-Space model
Source: PLoS One. 2021 Aug 10;16(8):e0245642. doi: 10.1371/journal.pone.0245642 (PMC8354445; doi:10.1371/journal.pone.0245642)
Supplement: S1 File — (ZIP) [file pone.0245642.s014.zip › Plos_one_codes/mcmcdiag/custats.m]

function [CA,CS] = custats(X,n0)
%CUSTATS Calculate cumulative statistics of data
%
%   [CA,CS] = custats(X) or [CA,CS] = custats(X,n0)
%   returns cumulative statistics of X. CA is the
%   cumulative average and CS is the cumulative variance.

% Copyright (C) 1999 Simo S�rkk�
%
% This software is distributed under the GNU General Public 
% Licence (version 2 or later); please refer to the file 
% Licence.txt, included with the software, for details.


if nargin==1
  n0 = 0;
end

X = X((n0+1):end,:,:);
X2 = X .* X;
CA = cumsum(X)./ repmat((1:size(X,1))',[1 size(X,2) size(X,3)]);
CS = cumsum(X2)./ repmat((1:size(X,1))',[1 size(X,2) size(X,3)]);
CS = CS - CA.*CA;
