# Supplementary material for: Quantifying non-communicable diseases’ burden in Egypt using State-Space model
Source: PLoS One. 2021 Aug 10;16(8):e0245642. doi: 10.1371/journal.pone.0245642 (PMC8354445; doi:10.1371/journal.pone.0245642)
Supplement: S1 File — (ZIP) [file pone.0245642.s014.zip › Plos_one_codes/mcmcdiag/Readme.txt]

MCMC Diagnostics Toolbox for Matlab 6.x

Copyright (C) 1999 Simo Särkkä <ssarkka@lce.hut.fi>
Copyright (C) 2000-2004 Aki Vehtari <Aki.Vehtari@hut.fi>
Maintainer: Aki Vehtari <Aki.Vehtari@hut.fi>

In 1999 Simo Särkkä implemented several MCMC diagnostics in Matlab
at Helsinki University of Technology, Laboratory of Computational
Engineering <http://www.lce.hut.fi>. Later Aki Vehtari added a few
additonal utilities, fixed bugs and improved the documentation.

This software is distributed under the GNU General Public Licence
(version 2 or later); please refer to the file Licence.txt,
included with the software, for details.
