# Supplementary material for: Quantifying non-communicable diseases’ burden in Egypt using State-Space model
Source: PLoS One. 2021 Aug 10;16(8):e0245642. doi: 10.1371/journal.pone.0245642 (PMC8354445; doi:10.1371/journal.pone.0245642)
Supplement: S1 File — (ZIP) [file pone.0245642.s014.zip › Plos_one_codes/mcmcstat-master/chir.m]

function r=chir(m,n,df)
%CHIR    Chi squared random numbers
% usage: chir(m,n,df), m,n shape of the result, df degrees of freedom

% Marko Laine <marko.laine@fmi.fi>
% $Revision: 1.5 $  $Date: 2012/09/27 11:47:34 $
r = gammar(m,n,df/2,2);
