# Supplementary material for: Quantifying non-communicable diseases’ burden in Egypt using State-Space model
Source: PLoS One. 2021 Aug 10;16(8):e0245642. doi: 10.1371/journal.pone.0245642 (PMC8354445; doi:10.1371/journal.pone.0245642)
Supplement: S1 File — (ZIP) [file pone.0245642.s014.zip › Plos_one_codes/mcmcstat-master/dexppf.m]

function y=dexppf(x,a,b)
%DEXPPF Laplace probability distribution function
% dexppf(x,a,b)

% Marko Laine <marko.laine@fmi.fi>
% $Revision: 1.4 $  $Date: 2012/09/27 11:47:35 $

if nargin<=1, a=0; end
if nargin<=2, b=1; end

y=1/(b.*2).*exp(-abs(x-a)./b);
