# Supplementary material for: Quantifying non-communicable diseases’ burden in Egypt using State-Space model
Source: PLoS One. 2021 Aug 10;16(8):e0245642. doi: 10.1371/journal.pone.0245642 (PMC8354445; doi:10.1371/journal.pone.0245642)
Supplement: S1 File — (ZIP) [file pone.0245642.s014.zip › Plos_one_codes/mcmcstat-master/dexpr.m]

function y=dexpr(m,n,a,b)
%DEXPR   Random numbers from Laplace distribution
% dexpr(m,n,a,b)

% Marko Laine <marko.laine@fmi.fi>
% $Revision: 1.6 $  $Date: 2012/09/27 11:47:35 $
if nargin<=2, a=0; end
if nargin<=3, b=1; end

y=b*(log(1-rand(m,n))-log(1-rand(m,n))+a);
