# Supplementary material for: Quantifying non-communicable diseases’ burden in Egypt using State-Space model
Source: PLoS One. 2021 Aug 10;16(8):e0245642. doi: 10.1371/journal.pone.0245642 (PMC8354445; doi:10.1371/journal.pone.0245642)
Supplement: S1 File — (ZIP) [file pone.0245642.s014.zip › Plos_one_codes/mcmcstat-master/docs/mcmcrun.org]

#+TITLE:     mcmcrun.m
#+AUTHOR:    Marko Laine
#+EMAIL:     marko.laine@fmi.fi
#+HTML_LINK_HOME: ..
#+HTML_LINK_UP: ..
#+OPTIONS: num:nil toc:nil ^:{} creator:nil timestamp:t author:nil
#+HTML_HEAD: <link rel="stylesheet" type="text/css" href="style.css" />

#+INCLUDE: "../mcmcrun.m" src matlab :lines "2-75"
