# Supplementary material for: Quantifying non-communicable diseases’ burden in Egypt using State-Space model
Source: PLoS One. 2021 Aug 10;16(8):e0245642. doi: 10.1371/journal.pone.0245642 (PMC8354445; doi:10.1371/journal.pone.0245642)
Supplement: S1 File — (ZIP) [file pone.0245642.s014.zip › Plos_one_codes/mcmcstat-master/epsfile.m]

function epsfile(file,stretch,varargin)
%EPSFILE  dumps current image into eps file
% epsfile(filename)
% epsfile(filename,1) sets 'PaperPositionMode' to 'auto'

% $Revision: 1.4 $  $Date: 2014/10/09 10:51:01 $

if length(file)==0
  error 'usage epsfile file'
end
if nargin > 1 & stretch~=0
  set(gcf,'PaperPositionMode','auto');
end
print('-depsc','-noui',varargin{:},file)
