# Supplementary material for: Quantifying non-communicable diseases’ burden in Egypt using State-Space model
Source: PLoS One. 2021 Aug 10;16(8):e0245642. doi: 10.1371/journal.pone.0245642 (PMC8354445; doi:10.1371/journal.pone.0245642)
Supplement: S1 File — (ZIP) [file pone.0245642.s014.zip › Plos_one_codes/mcmcstat-master/examples/puboptions.m]

% publish options
popts = struct();
popts.format = 'html';
popts.outputDir = '../docs/ex/';
popts.imageFormat = 'png';
popts.stylesheet = '../docs/mxdom2simplehtml.xsl';

popts2 = popts;
popts2.evalCode = false;

pub = @(file) publish(file,popts);
pub2 = @(file) publish(file,popts2);
