# Supplementary material for: Quantifying non-communicable diseases’ burden in Egypt using State-Space model
Source: PLoS One. 2021 Aug 10;16(8):e0245642. doi: 10.1371/journal.pone.0245642 (PMC8354445; doi:10.1371/journal.pone.0245642)
Supplement: S1 File — (ZIP) [file pone.0245642.s014.zip › Plos_one_codes/mcmcstat-master/expdf.m]

function y=expdf(x,a)
%EXPDF Exponential cumulative distribution function
% expdf(x,a)

% Marko Laine <marko.laine@fmi.fi>
% $Revision: 1.4 $  $Date: 2012/09/27 11:47:35 $

if nargin<2,a=1;end
y=1-exp(-a.*x);
