# Supplementary material for: Quantifying non-communicable diseases’ burden in Egypt using State-Space model
Source: PLoS One. 2021 Aug 10;16(8):e0245642. doi: 10.1371/journal.pone.0245642 (PMC8354445; doi:10.1371/journal.pone.0245642)
Supplement: S1 File — (ZIP) [file pone.0245642.s014.zip › Plos_one_codes/mcmcstat-master/extpf.m]

function y=extpf(x,a,b)
%EXTPF Extreme value probability density function

% Marko Laine <marko.laine@fmi.fi>
% $Revision: 1.2 $  $Date: 2012/09/27 11:47:36 $

if nargin<2,a=0;end
if nargin<3,b=1;end

z = (x-a)./b;
y = exp(-z).*exp(-exp(-z))./b;
