# Supplementary material for: Quantifying non-communicable diseases’ burden in Egypt using State-Space model
Source: PLoS One. 2021 Aug 10;16(8):e0245642. doi: 10.1371/journal.pone.0245642 (PMC8354445; doi:10.1371/journal.pone.0245642)
Supplement: S1 File — (ZIP) [file pone.0245642.s014.zip › Plos_one_codes/mcmcstat-master/fdf.m]

function p=fdf(x,df1,df2,nc)
%FDF     F cumulative distribution function
% p=FDF(x,df1,df2)   x quantile, df1, df2 degrees of freedoms 

% Marko Laine <marko.laine@fmi.fi>
% $Revision: 1.8 $  $Date: 2012/09/27 11:47:36 $

if nargin<4 | nc <= 0
  if ~isunix && exist('distribs') == 3
    p = distribs('fdf',x,df1,df2);
  else
    p = betainc(x.*df1./(df2+df1.*x),0.5*df1,0.5*df2);
  end
else
   p = distribs('fdfnc',x,df1,df2,nc);
   % ncbeta.f is not working properly!
   if nc >= 54
     p = 0.0;
   end
end
