# Supplementary material for: Quantifying non-communicable diseases’ burden in Egypt using State-Space model
Source: PLoS One. 2021 Aug 10;16(8):e0245642. doi: 10.1371/journal.pone.0245642 (PMC8354445; doi:10.1371/journal.pone.0245642)
Supplement: S1 File — (ZIP) [file pone.0245642.s014.zip › Plos_one_codes/mcmcstat-master/fillyy.m]

function out=fillyy(x,y1,y2,col)
%FILLYY  Fills space between lines
% fillyy(x,y1,y2,col) fill space between lines (x,y1) and (x,y2)
%  with color col

% Marko Laine <marko.laine@fmi.fi>
% $Revision: 1.3 $  $Date: 2012/09/27 11:47:36 $

if nargin < 4
   col='red';
end

x  = x(:)';
y1 = y1(:)';
y2 = y2(:)';
n   = length(x);
X = [ x(1),  x,  x(n),  fliplr(x)  ];
Y = [ y1(1), y2, y1(n), fliplr(y1) ];
h=fill(X,Y,col,'Linestyle','none');
if nargout>0
  out=h;
end
