# Supplementary material for: Quantifying non-communicable diseases’ burden in Egypt using State-Space model
Source: PLoS One. 2021 Aug 10;16(8):e0245642. doi: 10.1371/journal.pone.0245642 (PMC8354445; doi:10.1371/journal.pone.0245642)
Supplement: S1 File — (ZIP) [file pone.0245642.s014.zip › Plos_one_codes/mcmcstat-master/fr.m]

function x=fr(m,n,df1,df2)
%FR  Random numbers from the F distribution
% FR(m,n,df1,df2) m,n shape of the result, df1, df2 dergees of freedom

% Marko Laine <marko.laine@fmi.fi>
% $Revision: 1.2 $  $Date: 2012/09/27 11:47:36 $

x = (chir(m,n,df1)./df1)./(chir(m,n,df2)./df2);
