# Supplementary material for: Quantifying non-communicable diseases’ burden in Egypt using State-Space model
Source: PLoS One. 2021 Aug 10;16(8):e0245642. doi: 10.1371/journal.pone.0245642 (PMC8354445; doi:10.1371/journal.pone.0245642)
Supplement: S1 File — (ZIP) [file pone.0245642.s014.zip › Plos_one_codes/mcmcstat-master/gammadf.m]

function y=gammadf(x,a,b)
% GAMMADF Gamma cumulative distribution function

% Marko Laine <marko.laine@fmi.fi>
% $Revision: 1.6 $  $Date: 2013/09/05 14:00:13 $
if nargin<3, b=1; end
%if exist('distribs') == 3 % mex version
%  y = distribs('gammadf',x./b,a);
%else
y = gammainc(x./b,a);
%end
