# Supplementary material for: Quantifying non-communicable diseases’ burden in Egypt using State-Space model
Source: PLoS One. 2021 Aug 10;16(8):e0245642. doi: 10.1371/journal.pone.0245642 (PMC8354445; doi:10.1371/journal.pone.0245642)
Supplement: S1 File — (ZIP) [file pone.0245642.s014.zip › Plos_one_codes/mcmcstat-master/gammapf.m]

function y=gammapf(x,a,b)
% GAMMAPF - gamma probability density function
% GAMMAPF(x,a,b) x quantile, a shape, b scale

% huom parametrisointi

% Marko Laine <marko.laine@fmi.fi>
% $Revision: 1.4 $  $Date: 2012/09/27 11:47:36 $

if nargin<2, a=1; end
if nargin<3, b=1; end

%y = b.^(-a) ./ gamma(a) .* x.^(a-1) .* exp(-x./b);
y = exp(-a*log(b)-gammaln(a)+(a-1)*log(x)-x./b);
